# Supplementary material for: An open-framework borophosphate, LiCu2BP2O8(OH)2
Source: Acta Crystallogr Sect E Struct Rep Online. 2009 Apr 30;65(Pt 5):i40. doi: 10.1107/S1600536809015554 (PMC2977544; doi:10.1107/S1600536809015554)
Supplement: Supplementary file 1 [file e-65-00i40-sup1.cif]

##############################################################################
###                                                                        ###
###        Electronic paper (Acta Crystallographica Section E)             ###
###                                                                        ###
##############################################################################
#                                                                            #
# This CIF contains the data in a paper accepted for publication in Acta     #
# Crystallographica Section E. It conforms to the requirements of Notes      #
# for Authors for Section E, and has been peer reviewed under the auspices   #
# of the IUCr Commission on Journals.                                        #
#                                                                            #
# Full details of the Crystallographic Information File format               #
# are given in the paper "The Crystallographic Information File (CIF):       #
# a New Standard Archive File for Crystallography" by S. R. Hall, F. H.      #
# Allen and I. D. Brown [Acta Cryst. (1991), A47, 655-685].                  #
#                                                                            #
# The current version of the core CIF dictionary is obtainable from          #
# ftp://ftp.iucr.org/pub/cif_core.dic. The current version number is 2.4.    #
#                                                                            #
# Software is freely available for graphical display of the structure(s) in  #
# this CIF.  For information consult the CIF home page http://www.iucr.org/  #
# cif/home.html                                                              #
#                                                                            #
# This file may be used for bona fide research purposes within the           #
# scientific community so long as proper attribution is given to the journal # 
# article from which it was obtained.                                        #
#                                                                            #
##############################################################################
                                             
data_I
_audit_creation_method     SHELXL-97
_chemical_name_systematic
;
lithium dicopper borophosphate dihydroxide
;
_chemical_name_common     ?
_chemical_formula_sum     'B Cu2 H2 Li O10 P2'
_chemical_formula_structural     'Li Cu2 B P2 O8 (O H)2'
_chemical_formula_iupac     'Li Cu2 B P2 O8 (O H)2'
_chemical_formula_weight     368.79
_chemical_melting_point     ?
_symmetry_cell_setting     monoclinic
_symmetry_space_group_name_H-M     'C 2/c'
_symmetry_space_group_name_hall     '-C 2yc'
loop_
    _symmetry_equiv_pos_as_xyz
    'x, y, z'
    '-x, y, -z+1/2'
    'x+1/2, y+1/2, z'
    '-x+1/2, y+1/2, -z+1/2'
    '-x, -y, -z'
    'x, -y, z-1/2'
    '-x+1/2, -y+1/2, -z'
    'x+1/2, -y+1/2, z-1/2'
_cell_length_a     15.0974(19)
_cell_length_b     4.7617(6)
_cell_length_c     9.6585(12)
_cell_angle_alpha     90.00
_cell_angle_beta     91.0190(10)
_cell_angle_gamma     90.00
_cell_volume     694.23(15)
_cell_formula_units_Z     4
_cell_measurement_reflns_used     3236
_cell_measurement_theta_min     2.70
_cell_measurement_theta_max     29.25
_cell_measurement_temperature     296(2)
_exptl_crystal_description     block
_exptl_crystal_colour     blue
_exptl_crystal_size_max     0.20
_exptl_crystal_size_mid     0.18
_exptl_crystal_size_min     0.17
_exptl_crystal_density_diffrn     3.528
_exptl_crystal_density_meas     ?
_exptl_crystal_density_method     'not measured'
_exptl_crystal_F_000     712
_exptl_absorpt_coefficient_mu     6.635
_exptl_absorpt_correction_type     multi-scan
_exptl_absorpt_process_details     '(SADABS; Bruker, 2007)'
_exptl_absorpt_correction_T_min     0.3504
_exptl_absorpt_correction_T_max     0.3984
_exptl_special_details
;
;
_diffrn_ambient_temperature     296(2)
_diffrn_radiation_type     MoK\a
_diffrn_radiation_wavelength     0.71073
_diffrn_radiation_source     'fine-focus sealed tube'
_diffrn_radiation_monochromator     graphite
_diffrn_measurement_device_type     'Bruker APEXII CCD'
_diffrn_measurement_method     '\f and \w'
_diffrn_detector_area_resol_mean     ?
_diffrn_reflns_number     4076
_diffrn_reflns_av_R_equivalents     0.0316
_diffrn_reflns_av_sigmaI/netI     0.0245
_diffrn_reflns_theta_min     2.70
_diffrn_reflns_theta_max     29.32
_diffrn_reflns_theta_full     29.32
_diffrn_measured_fraction_theta_max     0.967
_diffrn_measured_fraction_theta_full     0.967
_diffrn_reflns_limit_h_min     -20
_diffrn_reflns_limit_h_max     20
_diffrn_reflns_limit_k_min     -6
_diffrn_reflns_limit_k_max     6
_diffrn_reflns_limit_l_min     -12
_diffrn_reflns_limit_l_max     12
_diffrn_standards_number     ?
_diffrn_standards_interval_count     ?
_diffrn_standards_interval_time     ?
_diffrn_standards_decay_%     ?
_refine_special_details
;
Refinement of F^2^ against ALL reflections. The weighted <i>R</i>-factor
<i>wR</i> and goodness of fit S are based on F^2^, conventional
<i>R</i>-factors <i>R</i> are based on F, with F set to zero for negative
F^2^. The threshold expression of F^2^ > 2sigma(F^2^) is used only for
calculating <i>R</i>-factors(gt) <i>etc</i>. and is not relevant to the choice
of reflections for refinement. <i>R</i>-factors based on F^2^ are
statistically about twice as large as those based on F, and R-- factors based
on ALL data will be even larger.
;
_reflns_number_total     925
_reflns_number_gt     897
_reflns_threshold_expression     I>2\s(I)
_refine_ls_structure_factor_coef     Fsqd
_refine_ls_matrix_type     full
_refine_ls_R_factor_all     0.0195
_refine_ls_R_factor_gt     0.0189
_refine_ls_wR_factor_gt     0.0537
_refine_ls_wR_factor_ref     0.0540
_refine_ls_goodness_of_fit_ref     1.176
_refine_ls_restrained_S_all     1.176
_refine_ls_number_reflns     925
_refine_ls_number_parameters     79
_refine_ls_number_restraints     1
_refine_ls_hydrogen_treatment     mixed
_refine_ls_weighting_scheme     calc
_refine_ls_weighting_details
         'calc w=1/[\s^2^(Fo^2^)+(0.0258P)^2^+1.3109P] where P=(Fo^2^+2Fc^2^)/3'
_atom_sites_solution_hydrogens     geom
_atom_sites_solution_primary     direct
_atom_sites_solution_secondary     difmap
_refine_ls_shift/su_max     0.001
_refine_ls_shift/su_mean     0.000
_refine_diff_density_max     0.632
_refine_diff_density_min     -0.525
_refine_ls_extinction_method     'SHELXL97 (Sheldrick, 2008)'
_refine_ls_extinction_coef     0.0350(13)
_refine_ls_extinction_expression
                                  'Fc^*^=kFc[1+0.001xFc^2^\l^3^/sin(2\q)]^-1/4^'
loop_
    _atom_type_symbol
    _atom_type_description
    _atom_type_scat_dispersion_real
    _atom_type_scat_dispersion_imag
    _atom_type_scat_source
    'Li' 'Li' -0.0003 0.0001
                         'International Tables Vol C Tables 4.2.6.8 and 6.1.1.4'
    'H' 'H' 0.0000 0.0000
                         'International Tables Vol C Tables 4.2.6.8 and 6.1.1.4'
    'B' 'B' 0.0013 0.0007
                         'International Tables Vol C Tables 4.2.6.8 and 6.1.1.4'
    'N' 'N' 0.0061 0.0033
                         'International Tables Vol C Tables 4.2.6.8 and 6.1.1.4'
    'O' 'O' 0.0106 0.0060
                         'International Tables Vol C Tables 4.2.6.8 and 6.1.1.4'
    'P' 'P' 0.1023 0.0942
                         'International Tables Vol C Tables 4.2.6.8 and 6.1.1.4'
    'Cu' 'Cu' 0.3201 1.2651
                         'International Tables Vol C Tables 4.2.6.8 and 6.1.1.4'
_computing_data_collection     'APEX2 (Bruker, 2007)'
_computing_cell_refinement     'SAINT (Bruker, 2007)'
_computing_data_reduction     'SAINT (Bruker, 2007)'
_computing_structure_solution     'SHELXS97 (Sheldrick, 2008)'
_computing_structure_refinement     'SHELXL97 (Sheldrick, 2008)'
_computing_molecular_graphics     'SHELXTL (Sheldrick, 2008)'
_computing_publication_material     'SHELXTL (Sheldrick, 2008)'
loop_
    _atom_site_type_symbol
    _atom_site_label
    _atom_site_fract_x
    _atom_site_fract_y
    _atom_site_fract_z
    _atom_site_U_iso_or_equiv
    _atom_site_adp_type
    _atom_site_calc_flag
    _atom_site_refinement_flags
    _atom_site_occupancy
    _atom_site_disorder_assembly
    _atom_site_disorder_group
    Cu Cu1 0.350210(15) 1.20604(5) 0.77155(2) 0.00731(13) Uani d . 1 . .
    P P2 0.35630(3) 0.67849(9) 0.58833(5) 0.00503(14) Uani d . 1 . .
    O O3 0.44649(9) 0.5916(3) 0.65917(14) 0.0085(3) Uani d . 1 . .
    O O2 0.34451(9) 0.9972(3) 0.59584(13) 0.0080(3) Uani d . 1 . .
    O O1 0.28531(9) 0.5146(3) 0.66790(13) 0.0074(3) Uani d . 1 . .
    O O5 0.35401(9) 0.5717(3) 0.44007(13) 0.0085(3) Uani d . 1 . .
    O O4 0.44543(9) 0.9550(3) 0.83773(13) 0.0101(3) Uani d D 1 . .
    B B 0.5000 0.7756(6) 0.7500 0.0069(5) Uani d S 1 . .
    Li Li 0.2500 1.2500 0.5000 0.0201(11) Uani d S 1 . .
    H H4 0.425(2) 0.852(6) 0.901(2) 0.024 Uiso d D 1 . .
loop_
    _atom_site_aniso_label
    _atom_site_aniso_U_11
    _atom_site_aniso_U_22
    _atom_site_aniso_U_33
    _atom_site_aniso_U_12
    _atom_site_aniso_U_13
    _atom_site_aniso_U_23
    Cu1 0.01075(17) 0.00604(17) 0.00510(16) 0.00214(8) -0.00107(9) -0.00075(7)
    P2 0.0066(2) 0.0042(2) 0.0042(2) -0.00019(15) -0.00068(16) 0.00003(15)
    O3 0.0084(6) 0.0069(6) 0.0100(6) 0.0005(5) -0.0034(5) -0.0008(5)
    O2 0.0118(6) 0.0048(6) 0.0072(6) 0.0011(5) -0.0018(5) -0.0006(5)
    O1 0.0082(6) 0.0068(6) 0.0073(6) 0.0005(5) 0.0014(4) 0.0022(5)
    O5 0.0130(7) 0.0076(6) 0.0049(6) 0.0003(5) -0.0001(5) -0.0001(5)
    O4 0.0119(6) 0.0116(7) 0.0067(6) 0.0041(5) 0.0004(5) 0.0000(5)
    B 0.0079(13) 0.0056(12) 0.0073(13) 0.000 -0.0006(10) 0.000
    Li 0.021(3) 0.017(2) 0.022(3) 0.006(2) -0.012(2) -0.006(2)
_geom_special_details
;
All e.s.d.'s (except the e.s.d. in the dihedral angle between two l.s. planes)
are estimated using the full covariance matrix. The cell e.s.d.'s are taken
into account individually in the estimation of e.s.d.'s in distances, angles
and torsion angles; correlations between e.s.d.'s in cell parameters are only
used when they are defined by crystal symmetry. An approximate (isotropic)
treatment of cell e.s.d.'s is used for estimating e.s.d.'s involving l.s.
planes.
;
loop_
    _geom_bond_atom_site_label_1
    _geom_bond_atom_site_label_2
    _geom_bond_site_symmetry_2
    _geom_bond_distance
    _geom_bond_publ_flag
    Cu1 O5 6_576 1.9415(13) ?
    Cu1 O2 . 1.9674(14) ?
    Cu1 O4 . 1.9676(14) ?
    Cu1 O1 1_565 2.0213(13) ?
    Cu1 O1 4_556 2.3242(13) ?
    P2 O5 . 1.5195(13) ?
    P2 O2 . 1.5300(15) ?
    P2 O1 . 1.5420(14) ?
    P2 O3 . 1.5686(14) ?
    B O4 2_656 1.467(2) ?
    B O3 2_656 1.471(2) ?
    Li O2 7_576 2.0723(14) ?
    Li O1 1_565 2.1143(13) ?
    Li O5 1_565 2.2758(14) ?
loop_
    _geom_angle_atom_site_label_1
    _geom_angle_atom_site_label_2
    _geom_angle_atom_site_label_3
    _geom_angle_site_symmetry_1
    _geom_angle_site_symmetry_3
    _geom_angle
    _geom_angle_publ_flag
    O5 Cu1 O2 6_576 . 177.21(6) ?
    O5 Cu1 O4 6_576 . 92.77(6) ?
    O2 Cu1 O4 . . 89.64(6) ?
    O5 Cu1 O1 6_576 1_565 91.48(6) ?
    O2 Cu1 O1 . 1_565 85.80(6) ?
    O4 Cu1 O1 . 1_565 161.34(6) ?
    O5 Cu1 O1 6_576 4_556 90.91(5) ?
    O2 Cu1 O1 . 4_556 89.63(5) ?
    O4 Cu1 O1 . 4_556 108.74(6) ?
    O1 Cu1 O1 1_565 4_556 89.35(3) ?
    O5 P2 O2 . . 112.09(8) ?
    O5 P2 O1 . . 107.21(8) ?
    O2 P2 O1 . . 113.33(8) ?
    O5 P2 O3 . . 109.13(8) ?
    O2 P2 O3 . . 109.99(8) ?
    O1 P2 O3 . . 104.75(7) ?
    B O3 P2 . . 124.48(13) ?
    P2 O2 Cu1 . . 122.61(8) ?
    P2 O2 Li . . 129.39(8) ?
    Cu1 O2 Li . . 96.37(6) ?
    P2 O1 Cu1 . 1_545 106.24(7) ?
    P2 O1 Li . 1_545 95.01(6) ?
    Cu1 O1 Li 1_545 1_545 93.45(6) ?
    P2 O1 Cu1 . 4_546 123.34(8) ?
    Cu1 O1 Cu1 1_545 4_546 125.56(6) ?
    Li O1 Cu1 1_545 4_546 102.45(5) ?
    P2 O5 Cu1 . 6_575 127.40(8) ?
    P2 O5 Li . 1_545 89.42(6) ?
    Cu1 O5 Li 6_575 1_545 124.75(6) ?
    B O4 Cu1 . . 125.51(9) ?
    O4 B O4 2_656 . 108.8(2) ?
    O4 B O3 2_656 . 108.09(7) ?
    O4 B O3 . . 112.53(8) ?
    O4 B O3 2_656 2_656 112.53(8) ?
    O4 B O3 . 2_656 108.09(7) ?
    O3 B O3 . 2_656 106.9(2) ?
    O2 Li O2 . 7_576 180.0 ?
    O2 Li O1 . 1_565 80.86(5) ?
    O2 Li O1 7_576 1_565 99.14(5) ?
    O2 Li O1 . 7_566 99.14(5) ?
    O2 Li O1 7_576 7_566 80.86(5) ?
    O1 Li O1 1_565 7_566 180.0 ?
    O2 Li O5 . 1_565 91.82(5) ?
    O2 Li O5 7_576 1_565 88.18(5) ?
    O1 Li O5 1_565 1_565 68.18(5) ?
    O1 Li O5 7_566 1_565 111.82(5) ?
    O2 Li O5 . 7_566 88.18(5) ?
    O2 Li O5 7_576 7_566 91.82(5) ?
    O1 Li O5 1_565 7_566 111.82(5) ?
    O1 Li O5 7_566 7_566 68.18(5) ?
    O5 Li O5 1_565 7_566 180.0 ?
loop_
    _geom_hbond_atom_site_label_D
    _geom_hbond_atom_site_label_H
    _geom_hbond_atom_site_label_A
    _geom_hbond_site_symmetry_A
    _geom_hbond_distance_DH
    _geom_hbond_distance_HA
    _geom_hbond_distance_DA
    _geom_hbond_angle_DHA
    O4 H4 O2 6_576 0.848(10) 2.37(3) 2.9535(19) 126(3)
    O4 H4 O5 6_566 0.848(10) 2.32(2) 3.036(2) 143(3)
data_global
_journal_date_recd_electronic     2009-04-15
_journal_date_accepted     2009-04-26
_journal_name_full     'Acta Crystallographica, Section E'
_journal_year     2009
_journal_volume     65
_journal_issue      5
_journal_page_first     i40
_journal_page_last     i40
_journal_paper_category     QI
_journal_coeditor_code     BR2104
_publ_contact_author_name     'Aiyun Zhang'
_publ_contact_author_address
;
Department of Physics and Chemistry
Henan Polytechnic University
Jiaozuo 454000
P.R.China
;
_publ_contact_author_email     'zay@hpu.edu.cn'
_publ_contact_author_fax     ?
_publ_contact_author_phone     '86-391-3987818'
_publ_section_title
;
A novel open-framework borophosphate, LiCu~2~BP~2~O~8~(OH)~2~
;
loop_
    _publ_author_name
    _publ_author_address
    'Zheng, Juan'
;
Department of Physics and Chemistry
Henan Polytechnic University
Jiaozuo 454000
People's Republic of China
;
    'Zhang, Aiyun'
;
Department of Physics and Chemistry
Henan Polytechnic University
Jiaozuo 454000
People's Republic of China
;
