# Supplementary material for: An open-framework borophosphate, LiCu2BP2O8(OH)2
Source: Acta Crystallogr Sect E Struct Rep Online. 2009 Apr 30;65(Pt 5):i40. doi: 10.1107/S1600536809015554 (PMC2977544; doi:10.1107/S1600536809015554)
Supplement: Supplementary file 2 [file e-65-00i40-Isup2.hkl]

# 
# h,k,l, Fc-squared, Fo-squared, sigma(Fo-squared) and status flag 
# 
data_I
_shelx_title ' 6767 in C2/c' 
_shelx_refln_list_code          4 
_shelx_F_calc_maximum      282.21 
_exptl_crystal_F_000       712.00 
_reflns_d_resolution_high  0.7258 
 
loop_ 
 _symmetry_equiv_pos_as_xyz 
 'x, y, z' 
 '-x, y, -z+1/2' 
 'x+1/2, y+1/2, z' 
 '-x+1/2, y+1/2, -z+1/2' 
 '-x, -y, -z' 
 'x, -y, z-1/2' 
 '-x+1/2, -y+1/2, -z' 
 'x+1/2, -y+1/2, z-1/2' 
 
_cell_length_a    15.0974 
_cell_length_b     4.7617 
_cell_length_c     9.6585 
_cell_angle_alpha  90.000 
_cell_angle_beta   91.019 
_cell_angle_gamma  90.000 
 
_shelx_F_squared_multiplier     1.000 
 
loop_ 
 _refln_index_h 
 _refln_index_k 
 _refln_index_l 
 _refln_F_squared_calc 
 _refln_F_squared_meas 
 _refln_F_squared_sigma 
 _refln_observed_status 
   2   0   0     6774.97     7643.57    324.77 o 
   4   0   0    69177.75    76007.03   2103.93 o 
   6   0   0    49650.44    54215.26   1983.25 o 
   8   0   0     2810.23     2626.29     55.47 o 
  10   0   0    79640.99    71030.13   3625.76 o 
  12   0   0       40.10       48.93      5.04 o 
  14   0   0    31626.29    31140.05   1155.09 o 
  16   0   0     7830.58     7763.35    227.90 o 
  18   0   0      757.80      766.03     32.67 o 
  20   0   0    14200.39    14553.40    420.10 o 
   1   1   0       52.01       62.33      5.27 o 
   3   1   0      188.22      244.47      6.84 o 
   5   1   0      452.88      518.32      9.58 o 
   7   1   0     1806.09     2014.14     30.36 o 
   9   1   0     3429.93     3535.68     52.23 o 
  11   1   0      836.16      822.82     20.29 o 
  13   1   0      219.17      234.34      7.38 o 
  15   1   0      613.04      589.06     15.93 o 
  17   1   0      103.63       88.76      9.28 o 
  19   1   0      148.26      150.39     12.29 o 
   0   2   0     3646.06     2491.05     51.31 o 
   2   2   0     1257.94     1146.56     19.08 o 
   4   2   0    17318.41    16753.67    437.50 o 
   6   2   0    13724.37    13314.33    242.74 o 
   8   2   0     9901.63     9829.56    176.99 o 
  10   2   0     7874.68     7552.31    126.97 o 
  12   2   0     2139.64     2119.01     40.11 o 
  14   2   0     4164.79     4264.10     86.37 o 
  16   2   0     1219.27     1289.81     59.44 o 
  18   2   0     3218.97     3303.87     86.24 o 
   1   3   0       15.22       20.07      2.95 o 
   3   3   0     2296.34     2200.14     36.02 o 
   5   3   0     1139.37     1213.39     23.71 o 
   7   3   0      104.53      108.28      5.51 o 
   9   3   0      185.40      173.13      7.07 o 
  11   3   0       48.53       46.29      7.03 o 
  13   3   0      892.59      893.39     23.42 o 
  15   3   0      230.32      249.85     12.08 o 
  17   3   0      371.89      378.09     18.06 o 
   0   4   0     6312.26     5865.53    141.93 o 
   2   4   0     1590.61     1597.56     34.47 o 
   4   4   0      532.15      478.97     14.10 o 
   6   4   0     1896.35     1811.96     35.02 o 
   8   4   0      330.21      345.03     10.84 o 
  10   4   0      758.35      742.29     18.46 o 
  12   4   0      187.95      212.99      9.53 o 
  14   4   0     1186.54     1205.63     31.07 o 
   1   5   0     3937.17     3813.92     86.63 o 
   3   5   0     3067.62     3222.31     66.03 o 
   5   5   0        0.85        5.08      3.76 o 
   7   5   0     4875.15     4909.35     97.36 o 
   9   5   0     4881.47     4683.72     94.16 o 
  11   5   0      602.93      598.89     19.81 o 
  13   5   0     2622.00     2639.46     98.58 o 
   0   6   0     1426.53     1428.17     58.27 o 
   2   6   0     1089.25     1158.59     35.64 o 
   4   6   0     1235.88     1298.08     40.16 o 
   6   6   0     1205.34     1208.83     47.46 o 
 -19   1   1     3679.59     3829.72     88.75 o 
 -17   1   1     4658.50     4823.02    123.07 o 
 -15   1   1     4365.41     4343.04     83.37 o 
 -13   1   1    14795.37    14531.49    261.97 o 
 -11   1   1       47.55       55.64      4.49 o 
  -9   1   1    17189.04    15998.33    338.10 o 
  -7   1   1    13034.03    12688.64    190.15 o 
  -5   1   1    10200.00    10003.77    294.89 o 
  -3   1   1    54076.21    50795.05   1970.03 o 
  -1   1   1     3080.88     3252.66     49.59 o 
   1   1   1    18596.58    19000.61    382.44 o 
   3   1   1    15565.17    14833.17    416.19 o 
   5   1   1    11438.66    11974.11    209.69 o 
   7   1   1    24409.09    25844.09    591.17 o 
   9   1   1       86.86      135.19      4.03 o 
  11   1   1     6096.75     6225.27    142.88 o 
  13   1   1     1081.05     1116.01     21.32 o 
  15   1   1      811.95      838.69     19.10 o 
  17   1   1     3577.01     3587.78     92.73 o 
  19   1   1      174.47      139.85     18.36 o 
 -18   2   1     1019.07     1040.85     30.72 o 
 -16   2   1      178.72      233.74     16.88 o 
 -14   2   1     1627.65     1573.12     39.73 o 
 -12   2   1     2194.03     2187.79     73.00 o 
 -10   2   1     4946.97     4684.06     80.66 o 
  -8   2   1     4622.82     4534.49     71.09 o 
  -6   2   1     2712.81     2632.07     39.10 o 
  -4   2   1     6833.74     6635.17     94.33 o 
  -2   2   1     3107.62     3485.19     54.10 o 
   0   2   1    16719.14    16795.20    234.80 o 
   2   2   1    14735.78    14918.86    279.86 o 
   4   2   1     6914.48     6788.28    103.75 o 
   6   2   1     8119.42     7458.71    113.74 o 
   8   2   1      505.97      559.97     11.54 o 
  10   2   1    10235.52     9720.04    162.11 o 
  12   2   1     3184.09     3248.53     58.47 o 
  14   2   1     3948.15     3884.35     69.68 o 
  16   2   1     3925.50     3815.10     96.12 o 
  18   2   1        3.49        1.41      7.52 o 
 -17   3   1      797.38      851.92     27.50 o 
 -15   3   1        6.65        9.63      4.89 o 
 -13   3   1     1433.17     1442.86     37.71 o 
 -11   3   1     3467.46     3371.62     60.96 o 
  -9   3   1     4141.35     4105.63     72.13 o 
  -7   3   1      927.57      933.32     27.82 o 
  -5   3   1       19.40      120.41     11.29 o 
  -3   3   1     4917.29     4898.66     76.40 o 
  -1   3   1     8944.00     9305.79    141.87 o 
   1   3   1     5195.76     5084.89     78.99 o 
   3   3   1     3780.91     3740.20     59.08 o 
   5   3   1      230.91      213.68      6.88 o 
   7   3   1     1086.83     1031.19     21.37 o 
   9   3   1     4622.21     4395.92     76.76 o 
  11   3   1     3483.87     3370.80     61.03 o 
  13   3   1     1361.03     1370.85     50.37 o 
  15   3   1       88.42       95.14      8.28 o 
  17   3   1      608.31      624.73     36.15 o 
 -16   4   1      860.63      875.98     69.57 o 
 -14   4   1     5190.82     5310.36    117.91 o 
 -12   4   1      264.87      268.51     11.77 o 
 -10   4   1    10017.87     9540.06    161.78 o 
  -8   4   1     2269.34     2241.28     42.73 o 
  -6   4   1     4164.60     4143.73     72.99 o 
  -4   4   1    18524.48    18065.43    328.52 o 
  -2   4   1     1236.51     1214.16     27.64 o 
   0   4   1    17857.53    17728.32    292.51 o 
   2   4   1     1662.99     1547.45     33.62 o 
   4   4   1    10346.29     9876.12    182.53 o 
   6   4   1    15959.60    15172.10    250.77 o 
   8   4   1     1054.05     1042.86     24.78 o 
  10   4   1    15432.58    15077.10    272.66 o 
  12   4   1      642.01      616.93     16.99 o 
  14   4   1     3965.43     4015.78     89.86 o 
 -13   5   1       86.67       64.94     24.00 o 
 -11   5   1      613.44      625.12     23.57 o 
  -9   5   1       89.05       84.12      9.82 o 
  -7   5   1     1930.97     1940.63     39.63 o 
  -5   5   1      331.89      338.48     11.42 o 
  -3   5   1      961.13      970.26     22.45 o 
  -1   5   1      184.73      221.76     12.06 o 
   1   5   1       36.59       41.43      6.55 o 
   3   5   1     2460.09     2436.36     51.88 o 
   5   5   1       59.92       81.78      8.95 o 
   7   5   1     2065.26     1988.07     44.74 o 
   9   5   1      375.26      386.83     14.82 o 
  11   5   1       55.25       57.30      9.34 o 
  -8   6   1     1113.05     1169.59     66.37 o 
  -6   6   1     3163.51     3337.71     79.01 o 
  -4   6   1     4592.12     4766.58    109.89 o 
  -2   6   1      909.47      970.64     31.58 o 
   0   6   1     4958.34     5264.57    119.21 o 
   2   6   1     2782.95     2772.15     78.58 o 
   4   6   1     4259.97     4262.84     99.53 o 
   6   6   1     3695.08     3684.27    123.35 o 
   8   6   1      700.33      732.63     62.39 o 
 -20   0   2     1731.70     1734.72     63.78 o 
 -18   0   2        6.39       10.17      6.43 o 
 -16   0   2      543.82      572.03     26.56 o 
 -14   0   2     3247.58     3169.74     82.84 o 
 -12   0   2      213.07      209.98      9.85 o 
 -10   0   2     2635.42     2483.09     62.14 o 
  -8   0   2      139.72      206.46      8.52 o 
  -6   0   2     8177.60     8224.71    252.35 o 
  -4   0   2    10365.27    10054.12    288.70 o 
  -2   0   2     3436.87     4047.33    192.08 o 
   0   0   2    34258.57    32457.80    694.76 o 
   2   0   2     3723.68     4168.58    172.53 o 
   4   0   2      165.55      332.55     12.26 o 
   6   0   2     4150.18     3323.30     75.08 o 
   8   0   2       48.88       79.81      4.28 o 
  10   0   2    12027.66    11251.09    259.77 o 
  12   0   2     1722.95     1745.85     47.23 o 
  14   0   2     3825.77     3678.61    115.89 o 
  16   0   2     4195.87     4362.05    439.85 o 
  18   0   2     1056.08     1068.92     55.49 o 
  20   0   2     2603.99     2930.63     93.02 o 
 -19   1   2       21.37       23.25      7.33 o 
 -17   1   2      308.07      326.21     23.77 o 
 -15   1   2      274.84      274.55     10.35 o 
 -13   1   2     8008.70     7653.68    141.46 o 
 -11   1   2     1115.68     1085.24     24.19 o 
  -9   1   2     1117.33     1073.23     18.96 o 
  -7   1   2     3489.91     3552.24     55.70 o 
  -5   1   2    16241.99    17927.48    589.70 o 
  -3   1   2     8356.11     8527.18    120.33 o 
  -1   1   2       20.62       40.27      2.07 o 
   1   1   2     9808.38     9962.86    140.09 o 
   3   1   2      554.09      567.08     12.23 o 
   5   1   2     5747.04     6684.68     95.00 o 
   7   1   2    10779.42    11438.28    163.17 o 
   9   1   2     1812.96     1900.96     40.07 o 
  11   1   2      670.77      661.32     19.57 o 
  13   1   2      445.66      438.27     14.97 o 
  15   1   2        6.34       14.91      5.51 o 
  17   1   2     1032.63     1073.74     55.49 o 
  19   1   2        1.88       -0.94      8.46 o 
 -18   2   2        0.51        2.88      4.84 o 
 -16   2   2     1639.38     1622.01     42.17 o 
 -14   2   2      890.28      876.26     25.77 o 
 -12   2   2     2171.23     2081.01     49.39 o 
 -10   2   2     6630.64     6371.27    119.31 o 
  -8   2   2     3566.44     3651.47     58.11 o 
  -6   2   2    11944.58    11970.60    168.89 o 
  -4   2   2     5486.22     5189.27     74.56 o 
  -2   2   2     2744.20     2769.58     40.67 o 
   0   2   2    13643.10    13773.19    193.28 o 
   2   2   2      155.27      135.62      4.24 o 
   4   2   2    32688.82    30730.86    995.41 o 
   6   2   2    22566.90    22161.61    577.10 o 
   8   2   2     1634.06     1617.90     27.79 o 
  10   2   2     7875.42     7635.97    128.68 o 
  12   2   2     1961.98     1950.69     37.34 o 
  14   2   2     6560.68     6386.50    120.06 o 
  16   2   2     3157.38     3144.00     63.90 o 
  18   2   2     1035.61      968.84     53.56 o 
 -17   3   2     5035.92     5178.42    115.87 o 
 -15   3   2     1777.69     1768.85     45.98 o 
 -13   3   2     9152.48     8924.88    187.91 o 
 -11   3   2       22.95       29.77      5.27 o 
  -9   3   2    14094.20    13959.72    231.27 o 
  -7   3   2     8495.43     8564.17    143.52 o 
  -5   3   2    18324.37    17837.00    292.13 o 
  -3   3   2    33288.71    33383.99    536.57 o 
  -1   3   2      113.15      146.64      4.63 o 
   1   3   2    20649.78    20462.45    308.03 o 
   3   3   2     7688.20     7553.18    125.90 o 
   5   3   2    12062.00    11635.34    192.32 o 
   7   3   2    14912.91    14313.05    235.77 o 
   9   3   2     1676.74     1613.62     32.20 o 
  11   3   2    13440.53    12605.87    210.21 o 
  13   3   2     4065.65     3926.46     76.88 o 
  15   3   2     3295.22     3232.82     65.74 o 
  17   3   2     2854.40     2839.89     67.14 o 
 -14   4   2     3345.64     3473.67     81.58 o 
 -12   4   2       96.39      106.07     18.53 o 
 -10   4   2      612.83      643.42     18.85 o 
  -8   4   2        0.37        9.03      5.15 o 
  -6   4   2     2127.80     2186.34     41.32 o 
  -4   4   2     4405.36     4459.99     86.32 o 
  -2   4   2      507.45      537.26     13.36 o 
   0   4   2     3708.05     3757.71     66.22 o 
   2   4   2       58.15       49.92      4.75 o 
   4   4   2       45.26       68.47      7.13 o 
   6   4   2     1266.66     1204.16     28.39 o 
   8   4   2     1802.81     1700.19     34.03 o 
  10   4   2      888.35      853.85     21.80 o 
  12   4   2      127.84      118.60      7.88 o 
  14   4   2      564.31      560.48     17.71 o 
  16   4   2      511.70      618.34     50.98 o 
 -11   5   2     1249.12     1348.05     39.77 o 
  -9   5   2     7031.97     7123.17    155.90 o 
  -7   5   2     7760.76     7947.44    151.93 o 
  -5   5   2     2121.95     2169.13     47.78 o 
  -3   5   2     5633.01     5801.51    112.44 o 
  -1   5   2      296.80      305.60     20.01 o 
   1   5   2    11830.10    11572.61    240.98 o 
   3   5   2     5051.27     4934.16     96.69 o 
   5   5   2     3290.35     3233.56     66.83 o 
   7   5   2     6211.53     5800.32    113.42 o 
   9   5   2      114.15      102.33      8.83 o 
  11   5   2     2663.75     2538.39     61.63 o 
  13   5   2      939.41      936.55     57.29 o 
  -6   6   2     1287.96     1404.26     55.28 o 
  -4   6   2      933.23      930.36     31.22 o 
  -2   6   2     1033.01     1089.37     34.32 o 
   0   6   2       59.74       72.75      9.27 o 
   2   6   2     3228.97     3195.69     77.55 o 
   4   6   2     2222.09     2197.58     57.65 o 
   6   6   2      702.82      643.37     42.54 o 
 -19   1   3     1965.17     2063.31     62.23 o 
 -17   1   3     7155.45     7001.33    175.41 o 
 -15   1   3      108.06      103.58      6.74 o 
 -13   1   3    14289.03    13407.80    243.25 o 
 -11   1   3     4523.87     4522.67     78.12 o 
  -9   1   3    18762.49    18160.18    307.98 o 
  -7   1   3    21797.84    21802.30    403.99 o 
  -5   1   3      611.77      535.92      9.67 o 
  -3   1   3    53564.41    53333.16    947.26 o 
  -1   1   3     3667.46     3670.52     53.28 o 
   1   1   3    41499.05    40704.87    898.43 o 
   3   1   3    36355.67    35176.64    888.76 o 
   5   1   3     4924.90     4728.11     72.31 o 
   7   1   3    34146.42    35710.81    784.56 o 
   9   1   3     1711.94     1836.21     28.92 o 
  11   1   3    21869.14    22781.14    447.12 o 
  13   1   3     7744.24     7813.91    139.53 o 
  15   1   3     2097.06     2212.43     58.35 o 
  17   1   3    10694.59    11311.52    255.02 o 
  19   1   3        2.54        9.41     10.35 o 
 -18   2   3      370.72      390.76     20.56 o 
 -16   2   3     2224.07     2216.31     54.97 o 
 -14   2   3      697.10      657.04     21.42 o 
 -12   2   3      533.40      591.97     19.21 o 
 -10   2   3     1118.61     1195.76     30.90 o 
  -8   2   3      556.03      570.51     12.02 o 
  -6   2   3     9533.12    10042.12    142.76 o 
  -4   2   3      699.18      816.85     13.93 o 
  -2   2   3      760.73      809.63     13.76 o 
   0   2   3     2331.37     2387.00     35.61 o 
   2   2   3      322.21      397.70      8.27 o 
   4   2   3    10074.18    10181.83    144.54 o 
   6   2   3      623.67      674.75     22.70 o 
   8   2   3      324.64      341.59      9.89 o 
  10   2   3      641.92      696.89     18.67 o 
  12   2   3      509.47      456.05     13.65 o 
  14   2   3     1502.38     1465.99     33.16 o 
  16   2   3       34.18       39.66      6.29 o 
  18   2   3        5.37        4.72      5.83 o 
 -17   3   3     3900.06     3909.60    103.67 o 
 -15   3   3      220.04      243.27     13.20 o 
 -13   3   3     3913.08     3845.77     87.24 o 
 -11   3   3      943.54     1010.59     35.74 o 
  -9   3   3     6326.08     6193.95    117.05 o 
  -7   3   3     9051.42     9254.89    154.81 o 
  -5   3   3     1314.59     1292.63     23.20 o 
  -3   3   3    17265.89    17437.45    264.08 o 
  -1   3   3      737.05      732.68     14.20 o 
   1   3   3     9287.39     9108.59    139.61 o 
   3   3   3    11649.75    11213.39    185.32 o 
   5   3   3     3587.34     3545.06     62.03 o 
   7   3   3     9477.58     9427.58    157.75 o 
   9   3   3      123.94      111.64      6.45 o 
  11   3   3     7723.95     7443.03    125.51 o 
  13   3   3     3312.56     3196.48     58.35 o 
  15   3   3      946.00      897.69     21.62 o 
  17   3   3     3056.19     3122.65    105.49 o 
 -14   4   3        9.00       15.30      5.87 o 
 -12   4   3     3224.72     3379.40     78.79 o 
 -10   4   3      264.06      257.13     13.21 o 
  -8   4   3     1654.79     1660.53     37.22 o 
  -6   4   3       66.02       88.33      5.52 o 
  -4   4   3      463.04      458.75     14.03 o 
  -2   4   3     3581.23     3612.92     64.21 o 
   0   4   3      378.33      387.74     15.69 o 
   2   4   3     1089.56     1079.13     28.41 o 
   4   4   3      124.94      119.28      6.99 o 
   6   4   3     1387.26     1422.22     32.55 o 
   8   4   3      180.05      201.49      8.89 o 
  10   4   3      747.49      737.27     19.93 o 
  12   4   3      149.37      164.44      9.24 o 
  14   4   3      113.91      116.74      8.55 o 
 -11   5   3       24.91       31.51     12.64 o 
  -9   5   3        2.17        3.19      5.24 o 
  -7   5   3      257.82      270.45     15.58 o 
  -5   5   3       11.68       13.68      4.61 o 
  -3   5   3     1023.58     1090.45     31.94 o 
  -1   5   3      433.74      420.62     16.81 o 
   1   5   3      128.84      131.40      8.20 o 
   3   5   3        2.45        6.78      4.42 o 
   5   5   3        2.81        8.30      5.36 o 
   7   5   3      950.06      889.46     32.08 o 
   9   5   3        4.15       33.01     24.73 o 
  11   5   3      350.16      338.81     15.87 o 
  -4   6   3      745.47      778.44     31.39 o 
  -2   6   3     1732.73     1739.38     48.26 o 
   0   6   3     2862.82     2942.47     72.65 o 
   2   6   3        0.68       -0.81      5.51 o 
   4   6   3     4024.32     3949.27    190.34 o 
   6   6   3      163.97      161.49     20.72 o 
 -18   0   4      451.06      452.10     25.26 o 
 -16   0   4     5630.57     5439.24    166.66 o 
 -14   0   4       65.92       66.06      7.92 o 
 -12   0   4    16797.86    15795.46    417.27 o 
 -10   0   4      806.12      743.43     23.53 o 
  -8   0   4     4378.63     4219.98    102.60 o 
  -6   0   4    36249.63    36894.03   1031.67 o 
  -4   0   4      311.70      392.50     13.68 o 
  -2   0   4    27636.55    27118.12    752.12 o 
   0   0   4      484.24      326.20      9.93 o 
   2   0   4     5420.23     5320.18    125.62 o 
   4   0   4    14188.21    14069.47    567.44 o 
   6   0   4      295.59      365.41     16.02 o 
   8   0   4    35949.10    39729.39    904.80 o 
  10   0   4     2050.15     2010.71     70.00 o 
  12   0   4      627.14      671.08     32.89 o 
  14   0   4     3694.85     3960.56    122.78 o 
  16   0   4       88.17      111.34     18.82 o 
  18   0   4     3191.10     3475.43    113.20 o 
 -19   1   4       19.28       27.75     11.29 o 
 -17   1   4       56.10       62.22      9.40 o 
 -15   1   4        2.01        6.02      3.35 o 
 -13   1   4     2876.55     2699.34     55.00 o 
 -11   1   4        0.20        5.90      2.54 o 
  -9   1   4      170.34      181.77      7.34 o 
  -7   1   4      717.79      873.64     18.35 o 
  -5   1   4        4.74        8.49      1.36 o 
  -3   1   4     4605.64     4905.45     76.22 o 
  -1   1   4     6316.28     7600.23    108.56 o 
   1   1   4    15121.33    16729.43    235.49 o 
   3   1   4       20.34       17.05      3.61 o 
   5   1   4      287.74      302.41      6.47 o 
   7   1   4     4178.78     3963.85     62.28 o 
   9   1   4      436.55      430.27     10.84 o 
  11   1   4     3301.31     3117.97     60.96 o 
  13   1   4      197.46      191.01      8.63 o 
  15   1   4      551.67      554.37     20.08 o 
  17   1   4     2645.53     2843.31     78.95 o 
  19   1   4       68.37       65.87     22.11 o 
 -18   2   4     2504.70     2440.87    117.85 o 
 -16   2   4     7760.67     7558.95    162.55 o 
 -14   2   4      655.59      649.77     21.84 o 
 -12   2   4     8169.70     8155.71    171.67 o 
 -10   2   4    12641.28    12542.27    256.99 o 
  -8   2   4     1521.99     1515.67     29.28 o 
  -6   2   4    14701.24    15047.26    212.79 o 
  -4   2   4      497.35      571.53     10.91 o 
  -2   2   4    16910.80    17484.83    246.43 o 
   0   2   4    26412.23    27593.25    386.69 o 
   2   2   4     4891.35     5105.93     74.19 o 
   4   2   4    17473.28    17402.65    245.56 o 
   6   2   4      491.64      485.55     12.84 o 
   8   2   4     3671.75     3629.31     62.90 o 
  10   2   4     2289.51     2242.23     45.75 o 
  12   2   4     1877.39     1911.81     45.73 o 
  14   2   4     4592.79     4363.08    111.79 o 
  16   2   4      155.41      165.08     10.81 o 
  18   2   4      804.95      824.95     86.57 o 
 -15   3   4      535.97      535.80     20.56 o 
 -13   3   4     1570.85     1521.78     40.67 o 
 -11   3   4     2709.25     2715.76     63.82 o 
  -9   3   4     3390.51     3406.16     76.51 o 
  -7   3   4    13618.46    13269.99    241.78 o 
  -5   3   4       81.96      100.45      4.59 o 
  -3   3   4    11403.97    11533.50    176.44 o 
  -1   3   4    16116.88    16090.84    244.10 o 
   1   3   4     3082.65     3231.98     48.48 o 
   3   3   4    12762.86    12467.88    206.00 o 
   5   3   4      121.84      125.99      6.33 o 
   7   3   4    13641.16    13301.85    240.46 o 
   9   3   4     6524.36     6193.31    115.98 o 
  11   3   4     4207.19     4030.99     78.65 o 
  13   3   4    11063.59    10786.21    221.46 o 
  15   3   4       12.66       11.33      5.07 o 
  17   3   4     3047.81     3023.07    100.20 o 
 -14   4   4      290.31      307.00     16.00 o 
 -12   4   4      775.69      741.82     32.37 o 
 -10   4   4      315.20      303.27     14.11 o 
  -8   4   4      413.30      402.35     13.87 o 
  -6   4   4     1511.02     1583.00     37.06 o 
  -4   4   4     1089.41     1091.03     26.16 o 
  -2   4   4      821.14      818.82     18.74 o 
   0   4   4     1515.48     1545.68     34.00 o 
   2   4   4     1207.76     1137.67     26.74 o 
   4   4   4      448.14      476.97     16.14 o 
   6   4   4       75.93       80.32      7.17 o 
   8   4   4     4096.15     3957.72     77.45 o 
  10   4   4     2185.24     2135.22     45.86 o 
  12   4   4      184.61      180.07      9.92 o 
  14   4   4      656.56      655.19     22.76 o 
  -9   5   4      363.39      489.04     70.59 o 
  -7   5   4     4553.00     4644.08    108.43 o 
  -5   5   4      512.40      499.17     16.78 o 
  -3   5   4     4516.57     4610.88    103.64 o 
  -1   5   4      517.53      523.36     19.46 o 
   1   5   4     4736.57     4527.49     89.74 o 
   3   5   4     9517.80     9114.91    190.84 o 
   5   5   4      281.92      254.65     12.68 o 
   7   5   4     7560.43     7123.18    152.55 o 
   9   5   4      262.05      259.43     13.72 o 
  11   5   4     2286.46     2329.35    119.07 o 
  -4   6   4      809.02      878.78     70.49 o 
  -2   6   4     1027.18     1099.95     39.55 o 
   0   6   4      708.17      719.47     35.21 o 
   2   6   4     3914.66     3936.52    179.53 o 
   4   6   4       17.09       26.34     11.76 o 
 -17   1   5      197.75      198.06     12.34 o 
 -15   1   5      505.40      500.92     16.02 o 
 -13   1   5     1763.89     1713.54     37.91 o 
 -11   1   5      984.63      946.77     21.25 o 
  -9   1   5     5807.78     5682.84     97.35 o 
  -7   1   5     1465.79     1404.19     27.73 o 
  -5   1   5      676.56      631.75     13.06 o 
  -3   1   5    12190.42    12400.93    175.96 o 
  -1   1   5     3195.96     3585.30     53.32 o 
   1   1   5    11973.47    11991.91    160.67 o 
   3   1   5     7919.62     8267.64    126.49 o 
   5   1   5     1562.12     1548.46     26.79 o 
   7   1   5     8413.03     8213.06    135.87 o 
   9   1   5     4350.52     4199.32     79.80 o 
  11   1   5     6523.98     6364.19    118.43 o 
  13   1   5     3444.06     3494.53     69.00 o 
  15   1   5      214.96      212.14     11.94 o 
  17   1   5     4209.43     4504.34    118.52 o 
 -18   2   5      249.39      245.92     26.85 o 
 -16   2   5     4545.12     4487.53    102.05 o 
 -14   2   5        1.91        6.85      4.94 o 
 -12   2   5     5512.41     5392.24    117.36 o 
 -10   2   5     2979.78     2892.94     74.14 o 
  -8   2   5     2533.50     2371.64     43.87 o 
  -6   2   5    12852.77    12858.82    211.97 o 
  -4   2   5       52.43       84.28      7.69 o 
  -2   2   5    12520.90    12753.05    181.21 o 
   0   2   5     1584.04     1470.45     24.08 o 
   2   2   5     4058.08     3969.76     63.07 o 
   4   2   5    11752.41    11885.19    180.72 o 
   6   2   5      858.35      814.31     17.83 o 
   8   2   5     8584.86     8356.76    139.53 o 
  10   2   5      573.24      619.70     19.31 o 
  12   2   5     1956.68     1938.86     60.30 o 
  14   2   5     2691.93     2644.90     62.36 o 
  16   2   5      410.15      424.24     17.47 o 
 -15   3   5     1419.97     1474.80     41.39 o 
 -13   3   5     1139.95     1082.93     32.07 o 
 -11   3   5      709.40      610.86     20.88 o 
  -9   3   5      965.58      939.77     27.13 o 
  -7   3   5     1388.65     1395.26     35.55 o 
  -5   3   5     2008.01     2018.53     38.14 o 
  -3   3   5     6060.81     6156.07     96.60 o 
  -1   3   5     2105.17     2139.04     33.91 o 
   1   3   5      270.95      290.93      7.62 o 
   3   3   5     1468.62     1462.69     31.37 o 
   5   3   5     2720.81     2728.49     54.63 o 
   7   3   5     4877.90     4916.30     93.46 o 
   9   3   5      514.33      486.24     14.74 o 
  11   3   5      687.17      680.95     21.62 o 
  13   3   5      415.67      428.19     16.90 o 
  15   3   5      150.80      166.88     12.16 o 
 -14   4   5     1351.39     1375.98     71.72 o 
 -12   4   5     6884.87     6989.99    151.90 o 
 -10   4   5     8242.63     8183.78    199.27 o 
  -8   4   5     1953.58     1873.12     49.76 o 
  -6   4   5    13965.77    14589.52    301.29 o 
  -4   4   5     1341.16     1328.37     34.50 o 
  -2   4   5    19705.73    19681.28    325.65 o 
   0   4   5    10806.16    10658.45    197.06 o 
   2   4   5     4064.21     3863.56     84.62 o 
   4   4   5    16342.76    15815.64    322.38 o 
   6   4   5      383.29      357.09     16.14 o 
   8   4   5    11452.46    11144.09    204.98 o 
  10   4   5     4492.40     4456.68     87.81 o 
  12   4   5     4744.73     4674.74    103.18 o 
  -9   5   5     1861.04     1904.05     60.24 o 
  -7   5   5      157.17      162.77     14.17 o 
  -5   5   5      638.14      610.40     22.40 o 
  -3   5   5     1373.86     1368.15     44.21 o 
  -1   5   5       57.65       52.31      8.43 o 
   1   5   5     2939.96     2960.26     68.70 o 
   3   5   5      370.33      364.08     15.37 o 
   5   5   5     1429.60     1346.57     51.08 o 
   7   5   5      164.16      167.81     11.52 o 
   9   5   5        3.59        6.50      5.39 o 
  -2   6   5     3281.29     3261.31    151.20 o 
   0   6   5     3371.89     3500.69    161.90 o 
 -18   0   6      146.76      141.23     19.30 o 
 -16   0   6    11140.64    10511.83    310.44 o 
 -14   0   6     2629.25     2498.83     68.00 o 
 -12   0   6    21327.13    20989.12    487.42 o 
 -10   0   6    14633.95    14435.22    337.82 o 
  -8   0   6       67.38       58.17      8.24 o 
  -6   0   6    67867.81    72687.00   2400.27 o 
  -4   0   6    12481.17    12982.29    376.00 o 
  -2   0   6    46722.16    49070.04   1041.30 o 
   0   0   6    17598.23    18122.62    361.69 o 
   2   0   6     7222.44     7494.18    176.86 o 
   4   0   6    76884.36    76172.67   1922.37 o 
   6   0   6     9513.25    10003.93    288.70 o 
   8   0   6    51825.75    53945.41   2662.75 o 
  10   0   6    12219.54    12344.27    287.04 o 
  12   0   6     1448.62     1475.13     53.67 o 
  14   0   6    19007.63    19584.19    946.17 o 
  16   0   6      525.99      563.89     29.72 o 
  18   0   6    14784.85    16706.49    664.87 o 
 -17   1   6       15.29       24.31      6.59 o 
 -15   1   6      884.66      956.87     25.23 o 
 -13   1   6       14.06       21.57      4.55 o 
 -11   1   6      189.69      204.83     12.41 o 
  -9   1   6        8.01        9.76      2.99 o 
  -7   1   6      536.06      544.98     14.07 o 
  -5   1   6     3573.03     3654.16     64.51 o 
  -3   1   6      347.66      417.71     11.91 o 
  -1   1   6       25.22       26.52      4.24 o 
   1   1   6      360.80      363.30      9.33 o 
   3   1   6     1203.64     1276.91     25.23 o 
   5   1   6       75.19       94.37      5.44 o 
   7   1   6      145.13      140.02      6.47 o 
   9   1   6       86.68       99.83      6.58 o 
  11   1   6       61.25       71.43      6.10 o 
  13   1   6      468.35      473.71     15.88 o 
  15   1   6        3.92        5.21      5.10 o 
  17   1   6      134.52      129.67     14.03 o 
 -16   2   6     2381.54     2473.66     62.11 o 
 -14   2   6     2697.24     2712.49     74.35 o 
 -12   2   6      707.24      755.78     24.20 o 
 -10   2   6     4991.39     5108.55    111.04 o 
  -8   2   6     1326.76     1274.19     26.63 o 
  -6   2   6     7066.31     7101.15    120.39 o 
  -4   2   6      163.06      196.33      6.89 o 
  -2   2   6     5434.41     5635.70     82.88 o 
   0   2   6    19231.88    19735.71    297.69 o 
   2   2   6     2894.73     2960.03     48.92 o 
   4   2   6     7300.23     7719.42    119.63 o 
   6   2   6      157.09      174.43      8.32 o 
   8   2   6     4336.76     4371.75     83.92 o 
  10   2   6     3818.40     3823.18     84.31 o 
  12   2   6     4158.36     4032.14     89.47 o 
  14   2   6     8480.52     8169.58    180.91 o 
  16   2   6        0.42       27.12     18.47 o 
 -15   3   6     1463.36     1438.13     46.41 o 
 -13   3   6       36.53       64.08     18.09 o 
 -11   3   6     1976.88     1948.72     49.44 o 
  -9   3   6     3258.90     3277.41     74.99 o 
  -7   3   6      246.54      241.47     11.59 o 
  -5   3   6     1277.33     1313.59     29.97 o 
  -3   3   6      231.98      227.10      8.47 o 
  -1   3   6      912.76      973.80     19.35 o 
   1   3   6     1871.26     1970.81     34.51 o 
   3   3   6     1922.49     1891.10     39.90 o 
   5   3   6     2478.83     2494.13     50.91 o 
   7   3   6      171.52      208.00     16.52 o 
   9   3   6        8.08       25.92      6.92 o 
  11   3   6      186.51      184.39     12.78 o 
  13   3   6      137.91      157.05     11.06 o 
  15   3   6      202.22      181.32     21.66 o 
 -12   4   6     1719.92     1758.03     53.39 o 
 -10   4   6      765.71      772.00     25.71 o 
  -8   4   6      358.52      362.14     24.98 o 
  -6   4   6     2846.78     2858.73     79.00 o 
  -4   4   6       57.70       70.29      7.58 o 
  -2   4   6      299.84      323.49     14.48 o 
   0   4   6      493.27      519.19     17.67 o 
   2   4   6     1570.62     1521.45     38.71 o 
   4   4   6     2672.61     2678.95     62.34 o 
   6   4   6      157.41      168.11     10.47 o 
   8   4   6      908.23      896.46     26.86 o 
  10   4   6      843.30      811.94     26.04 o 
  12   4   6        6.95       12.59      6.32 o 
  -7   5   6       83.27      107.37     12.43 o 
  -5   5   6     5899.72     5811.08    181.56 o 
  -3   5   6     4663.95     4829.79    163.04 o 
  -1   5   6     1351.45     1379.49     44.20 o 
   1   5   6     4399.21     4396.13     98.12 o 
   3   5   6      730.81      721.39     23.99 o 
   5   5   6     1282.36     1256.61     35.78 o 
   7   5   6     2768.19     2751.66     66.92 o 
 -17   1   7       68.15       54.11     16.94 o 
 -15   1   7     8733.46     8655.26    163.32 o 
 -13   1   7     3045.12     3183.43     65.40 o 
 -11   1   7     3552.15     3608.86     66.04 o 
  -9   1   7    19572.19    20218.56    332.73 o 
  -7   1   7      200.97      201.58     10.64 o 
  -5   1   7    20263.90    21091.39    345.52 o 
  -3   1   7     5746.01     5809.18     99.62 o 
  -1   1   7     9976.73    10073.69    166.74 o 
   1   1   7    21768.02    21645.47    426.74 o 
   3   1   7      119.83      123.64      9.35 o 
   5   1   7    19750.35    19359.73    401.75 o 
   7   1   7      958.59      975.13     21.64 o 
   9   1   7     4947.44     4911.01     94.00 o 
  11   1   7     8958.09     9081.63    167.65 o 
  13   1   7      500.76      533.91     19.66 o 
  15   1   7     4539.21     4733.51    105.06 o 
 -16   2   7       33.48       28.22     13.64 o 
 -14   2   7     1187.00     1171.77     34.83 o 
 -12   2   7      269.09      279.33     14.09 o 
 -10   2   7     1420.34     1325.19     35.95 o 
  -8   2   7      222.29      222.67     10.36 o 
  -6   2   7      735.89      784.48     18.76 o 
  -4   2   7     5471.44     5299.51     91.83 o 
  -2   2   7     1502.78     1580.32     31.27 o 
   0   2   7     3985.27     4041.26     65.72 o 
   2   2   7       28.36       28.84      4.03 o 
   4   2   7     3047.05     3216.39     57.94 o 
   6   2   7     5181.70     4917.98     94.00 o 
   8   2   7     1970.48     1901.58     41.47 o 
  10   2   7     5128.65     5000.11    108.74 o 
  12   2   7       21.79       29.51      6.03 o 
  14   2   7     1789.25     1781.64     48.68 o 
 -13   3   7     1551.62     1531.30     42.55 o 
 -11   3   7      434.42      433.25     18.04 o 
  -9   3   7     2316.36     2359.51     57.30 o 
  -7   3   7     1235.04     1222.18     33.44 o 
  -5   3   7     1152.46     1227.89     32.48 o 
  -3   3   7     4590.34     4736.52     90.94 o 
  -1   3   7     2037.29     2155.98     37.91 o 
   1   3   7     2261.86     2420.66     42.12 o 
   3   3   7     1416.30     1437.55     32.77 o 
   5   3   7     2105.08     2088.05     50.10 o 
   7   3   7     3754.44     3644.91     95.28 o 
   9   3   7      725.49      708.82     23.27 o 
  11   3   7     1709.37     1649.42     43.56 o 
  13   3   7      114.17      126.26     10.71 o 
 -12   4   7      411.98      406.12     33.49 o 
 -10   4   7     2117.40     2207.23     56.06 o 
  -8   4   7      151.86      136.56     10.52 o 
  -6   4   7     6356.59     6433.17    198.26 o 
  -4   4   7      232.94      248.30     18.34 o 
  -2   4   7     3512.24     3580.54     80.82 o 
   0   4   7     4801.81     4875.80    106.51 o 
   2   4   7       21.55       28.78      6.03 o 
   4   4   7     9841.30     9907.20    207.32 o 
   6   4   7      173.22      149.47     12.56 o 
   8   4   7     3334.30     3275.05     76.08 o 
  10   4   7     3687.89     3627.86     83.96 o 
  -7   5   7        2.70        0.47     10.82 o 
  -5   5   7       77.91       82.34     22.59 o 
  -3   5   7      528.98      611.92     49.10 o 
  -1   5   7      327.12      356.59     24.82 o 
   1   5   7      528.07      552.77     20.68 o 
   3   5   7      252.16      263.82     15.70 o 
   5   5   7        1.18       -0.32      5.58 o 
 -16   0   8      149.78      123.52     15.01 o 
 -14   0   8      466.81      528.26     23.28 o 
 -12   0   8     2534.22     2637.60     72.39 o 
 -10   0   8      166.90      171.43     12.24 o 
  -8   0   8       34.12       38.91     10.72 o 
  -6   0   8      595.76      635.43     23.25 o 
  -4   0   8      363.63      311.51     14.38 o 
  -2   0   8     1495.92     1570.02     55.09 o 
   0   0   8      154.87      184.23     10.74 o 
   2   0   8     1020.09     1021.41     31.68 o 
   4   0   8     2262.11     2199.01     59.30 o 
   6   0   8     1208.85     1203.88     36.69 o 
   8   0   8     1058.74     1145.99     35.66 o 
  10   0   8      317.56      369.72     41.50 o 
  12   0   8      100.16      109.15     20.47 o 
  14   0   8      641.94      701.19     34.64 o 
 -15   1   8      460.20      463.38     16.96 o 
 -13   1   8      208.02      222.35     11.54 o 
 -11   1   8      140.59      152.04      8.39 o 
  -9   1   8     1350.49     1318.62     28.80 o 
  -7   1   8     2185.10     2097.26     41.07 o 
  -5   1   8     6039.43     5795.77    109.87 o 
  -3   1   8     2034.74     1954.98     41.78 o 
  -1   1   8      668.63      623.10     19.76 o 
   1   1   8      631.37      609.34     15.57 o 
   3   1   8     2100.11     2030.89     39.17 o 
   5   1   8     3972.08     3810.78     68.21 o 
   7   1   8       75.72       91.06      7.23 o 
   9   1   8      781.94      751.68     21.09 o 
  11   1   8     1011.35     1045.72     27.00 o 
  13   1   8     1190.50     1231.45     35.43 o 
  15   1   8     1296.65     1410.87     45.86 o 
 -14   2   8        2.29        8.65      5.83 o 
 -12   2   8     1934.19     1914.15     49.67 o 
 -10   2   8       52.12       52.98      7.42 o 
  -8   2   8     3425.84     3356.50     62.07 o 
  -6   2   8     4398.52     4339.35     84.63 o 
  -4   2   8       30.32       35.27      5.19 o 
  -2   2   8     6166.36     6064.07    114.58 o 
   0   2   8     4735.12     4667.45     81.66 o 
   2   2   8     2294.67     2259.78     43.18 o 
   4   2   8     2182.35     2290.84     48.29 o 
   6   2   8       49.08       53.10      6.20 o 
   8   2   8     7426.64     7366.11    138.57 o 
  10   2   8     2952.25     2994.91     70.26 o 
  12   2   8     1057.89     1022.17     31.08 o 
  14   2   8     4003.40     4193.41    185.48 o 
 -13   3   8     5048.58     5451.65    253.61 o 
 -11   3   8     2079.20     2065.83     53.16 o 
  -9   3   8    10814.64    10994.45    264.03 o 
  -7   3   8      134.65      146.16     10.30 o 
  -5   3   8     9038.62     8962.61    187.08 o 
  -3   3   8     4148.91     4345.31     95.44 o 
  -1   3   8     7526.82     7822.73    133.23 o 
   1   3   8    20104.22    20480.62    334.52 o 
   3   3   8       79.62       90.79      8.48 o 
   5   3   8    12297.11    12000.79    246.44 o 
   7   3   8     5300.40     5389.42    117.39 o 
   9   3   8     3622.87     3639.57     83.67 o 
  11   3   8     6549.60     6519.13    141.25 o 
 -10   4   8     1533.38     1454.40     76.57 o 
  -8   4   8       87.10      102.24     11.46 o 
  -6   4   8     1926.15     1905.32     70.54 o 
  -4   4   8      174.04      179.44     21.19 o 
  -2   4   8      566.26      613.09     50.79 o 
   0   4   8      603.01      600.40     24.83 o 
   2   4   8      547.78      560.85     23.42 o 
   4   4   8     2720.96     2714.50    102.34 o 
   6   4   8        4.32       14.15     18.74 o 
   8   4   8      515.53      503.17     20.48 o 
  10   4   8       13.11       12.70     12.70 o 
  -3   5   8     5383.85     5580.28    258.56 o 
  -1   5   8     1112.82     1099.20     49.29 o 
   1   5   8     6111.20     6340.36    161.36 o 
   3   5   8       72.97       64.46     17.41 o 
 -13   1   9     3768.17     3814.11     78.44 o 
 -11   1   9       87.49       89.95      7.33 o 
  -9   1   9     8512.16     8590.99    160.89 o 
  -7   1   9     1698.58     1682.34     38.39 o 
  -5   1   9     7671.32     7661.67    159.93 o 
  -3   1   9    12455.05    12772.22    258.82 o 
  -1   1   9     1493.85     1542.23     39.17 o 
   1   1   9    13039.16    13767.11    248.40 o 
   3   1   9     2155.59     2063.69     40.35 o 
   5   1   9    13476.35    13291.70    220.45 o 
   7   1   9     8471.76     8237.94    153.83 o 
   9   1   9     1571.97     1567.44     36.95 o 
  11   1   9    10739.40    10789.37    199.62 o 
  13   1   9      291.44      286.36     15.85 o 
 -14   2   9      621.72      683.56     53.38 o 
 -12   2   9     2614.96     2699.78    112.43 o 
 -10   2   9      149.66      155.04     11.34 o 
  -8   2   9     3947.64     3901.74     78.21 o 
  -6   2   9       21.47       16.52      4.71 o 
  -4   2   9      772.10      779.79     24.47 o 
  -2   2   9     3340.42     3252.76     73.63 o 
   0   2   9      212.47      194.63     11.42 o 
   2   2   9     4389.95     4310.71     76.86 o 
   4   2   9       18.14       28.20      5.28 o 
   6   2   9      302.82      309.45     13.02 o 
   8   2   9      819.17      850.52     26.25 o 
  10   2   9        7.70        4.93      4.99 o 
  12   2   9     1668.04     1701.92     52.10 o 
 -11   3   9       77.29       94.04     14.45 o 
  -9   3   9     5176.28     5210.07    133.32 o 
  -7   3   9       15.04       12.61      5.70 o 
  -5   3   9     3181.66     3178.66     86.25 o 
  -3   3   9     3022.73     3063.28     81.91 o 
  -1   3   9     1295.86     1350.66     36.41 o 
   1   3   9     6837.45     6957.25    146.71 o 
   3   3   9       34.16       34.39      6.74 o 
   5   3   9     5511.24     5565.26    121.62 o 
   7   3   9     1720.90     1709.68     45.73 o 
   9   3   9      615.41      660.47     24.37 o 
  -8   4   9     2510.48     2504.44     88.20 o 
  -6   4   9      714.97      707.26     36.37 o 
  -4   4   9     2982.39     3071.46    104.86 o 
  -2   4   9      770.39      773.48     52.04 o 
   0   4   9      409.02      450.05     37.27 o 
   2   4   9      576.05      543.40     43.46 o 
   4   4   9      635.95      641.54     27.37 o 
   6   4   9     2406.49     2390.70     70.45 o 
   8   4   9      352.98      385.19     36.30 o 
 -14   0  10     1489.05     1432.28     82.71 o 
 -12   0  10     5753.14     5581.87    172.89 o 
 -10   0  10      228.85      224.25     25.20 o 
  -8   0  10    11083.71    10685.35    312.25 o 
  -6   0  10     2073.91     1961.28     69.52 o 
  -4   0  10    10961.96    11108.82    321.68 o 
  -2   0  10     9286.45     9281.42    270.37 o 
   0   0  10      248.91      219.17     20.50 o 
   2   0  10    20805.10    21029.49    593.73 o 
   4   0  10     2850.38     2895.64     76.80 o 
   6   0  10     5561.34     5267.50    131.50 o 
   8   0  10     3751.97     3576.05     94.00 o 
  10   0  10      488.68      461.22     27.20 o 
  12   0  10    10103.14    10122.58    300.11 o 
 -13   1  10      638.96      576.24     44.65 o 
 -11   1  10      321.42      297.40     13.69 o 
  -9   1  10      224.34      234.17     13.67 o 
  -7   1  10       12.17       13.76      5.42 o 
  -5   1  10     1190.93     1196.17     33.72 o 
  -3   1  10       72.70       58.01      7.37 o 
  -1   1  10       15.74       23.00      5.53 o 
   1   1  10       10.54       11.33      4.86 o 
   3   1  10      159.67      155.44      7.52 o 
   5   1  10     2726.94     2699.81     51.63 o 
   7   1  10       14.85       16.69      4.99 o 
   9   1  10      422.21      439.35     16.47 o 
  11   1  10      278.32      282.67     13.94 o 
  13   1  10      221.01      230.79     31.09 o 
 -12   2  10     7936.42     7876.63    345.53 o 
 -10   2  10      114.08      118.17     10.86 o 
  -8   2  10     6544.13     6451.81    150.72 o 
  -6   2  10     6583.57     6539.56    139.82 o 
  -4   2  10     1099.30     1139.64     32.84 o 
  -2   2  10     7891.37     7998.41    167.13 o 
   0   2  10      206.74      214.09     12.27 o 
   2   2  10     7549.87     7655.43    187.09 o 
   4   2  10     1526.39     1476.54     35.42 o 
   6   2  10     1908.51     2005.30     45.45 o 
   8   2  10     8419.15     8367.71    177.76 o 
  10   2  10      145.85      155.40     12.32 o 
  -9   3  10      347.13      379.15     25.49 o 
  -7   3  10     1089.19     1106.67     38.76 o 
  -5   3  10      393.45      361.59     19.60 o 
  -3   3  10     3286.59     3264.89     88.27 o 
  -1   3  10       26.72       20.91      7.33 o 
   1   3  10     4050.44     3993.37    170.85 o 
   3   3  10     3193.04     3191.95     86.74 o 
   5   3  10      193.68      193.40     13.33 o 
   7   3  10     4756.90     4852.57    109.57 o 
  -4   4  10     1018.76     1066.96     47.73 o 
  -2   4  10      828.60      890.96     60.56 o 
   0   4  10       30.62       29.16     15.52 o 
   4   4  10      828.27      853.04     59.61 o 
 -11   1  11     1504.74     1418.77     79.64 o 
  -9   1  11      718.63      706.92     29.06 o 
  -7   1  11      158.11      171.36     12.16 o 
  -5   1  11     1491.16     1468.14     39.97 o 
  -3   1  11      609.83      651.17     22.37 o 
  -1   1  11     2635.53     2545.86     60.54 o 
   1   1  11      836.92      817.47     25.57 o 
   3   1  11       22.91       39.28      6.79 o 
   5   1  11     2098.58     2072.02     41.95 o 
   7   1  11      737.10      730.83     22.19 o 
   9   1  11      917.45      892.19     26.01 o 
 -10   2  11      139.20      144.04     24.01 o 
  -8   2  11     3126.22     2985.10    132.56 o 
  -6   2  11     1260.91     1319.39     55.93 o 
  -4   2  11     1267.99     1237.31     35.60 o 
  -2   2  11     4347.67     4223.59     94.17 o 
   0   2  11       15.48       20.55      5.83 o 
   2   2  11     4625.79     4490.96     99.16 o 
   4   2  11     1197.71     1240.28     49.77 o 
   6   2  11     1805.26     1727.22     45.95 o 
   8   2  11     2270.22     2246.24     92.97 o 
  -7   3  11     1091.83     1209.67     73.47 o 
  -5   3  11      897.34      870.49     33.78 o 
  -3   3  11       32.17       39.86      9.47 o 
  -1   3  11      469.78      525.75     24.25 o 
   1   3  11     1790.79     1703.98     89.61 o 
   3   3  11      248.11      264.32     35.57 o 
   5   3  11     1328.89     1362.72     56.05 o 
  -6   0  12     6482.57     6244.49    190.87 o 
  -4   0  12     2607.46     2539.31     87.17 o 
  -2   0  12    12037.34    11996.13    347.83 o 
   0   0  12     5980.46     5912.35    179.50 o 
   2   0  12    11750.09    11598.34    336.60 o 
   4   0  12     6732.62     6634.15    209.56 o 
   6   0  12     2770.64     2788.70    132.98 o 
   8   0  12     9529.98     8892.79    373.80 o 
  -7   1  12      190.22      166.70     24.96 o 
  -5   1  12       10.15       11.25      6.03 o 
  -3   1  12       60.81       56.04      7.99 o 
  -1   1  12      300.84      258.43     14.83 o 
   1   1  12       72.01       78.64      8.74 o 
   3   1  12      657.18      658.02     23.13 o 
   5   1  12      116.72       97.62     11.74 o 
   7   1  12      246.24      229.77     15.57 o 
  -6   2  12     2611.68     2473.43    119.81 o 
  -4   2  12      130.52      131.26     13.08 o 
  -2   2  12     2463.53     2510.06     61.27 o 
   0   2  12       20.39       38.92     12.56 o 
   2   2  12     2636.28     2585.72    122.76 o 
   4   2  12     2162.78     1982.39     98.90 o 
   6   2  12      333.98      346.48     32.06 o 
                                                 
